# Supplementary material for: Long-Term Durability and Public Health Impact of City-Wide wMel Wolbachia Mosquito Releases in Niterói, Brazil, During a Dengue Epidemic Surge
Source: Trop Med Infect Dis. 2025 Aug 25;10(9):237. doi: 10.3390/tropicalmed10090237 (PMC12474452; doi:10.3390/tropicalmed10090237)
Supplement: Supplementary file 1 [file tropicalmed-10-00237-s001.zip]

Archive with 1 entries (1 files):
- tropicalmed-3779628-supplementary.pdf
